# Supplementary material for: Research on the Comparison Properties of PDMS Specimens Demolding Processes and the Mechanical Performance of Hollow-Solid Ratios of Flexible Telescopic Rods
Source: Micromachines (Basel). 2023 May 24;14(6):1105. doi: 10.3390/mi14061105 (PMC10304836; doi:10.3390/mi14061105)
Supplement: Supplementary file 1 [file micromachines-14-01105-s001.zip]

Archive with 1 entries (1 files):
- micromachines-2416342-supplementary.pdf
